# Supplementary material for: Safety and Efficacy of Echo- vs. Fluoroscopy-Guided Pericardiocentesis in Cardiac Tamponade
Source: Medicina (Kaunas). 2025 Feb 4;61(2):265. doi: 10.3390/medicina61020265 (PMC11857578; doi:10.3390/medicina61020265)
Supplement: Supplementary file 1 [file medicina-61-00265-s001.zip]

Archive with 1 entries (1 files):
- medicina-3373701-supplementary.pdf
